# Supplementary material for: Injectable Hyaluronic Acid and Amino Acids Complex for Pediatric Hard-to-Heal Wounds: A Prospective Case Series and Therapeutic Protocol
Source: Children (Basel). 2025 Nov 17;12(11):1554. doi: 10.3390/children12111554 (PMC12651859; doi:10.3390/children12111554)
Supplement: Supplementary file 1 [file children-12-01554-s001.zip]

Archive with 1 entries (1 files):
- children-3928429-supplementary.pdf
